# Supplementary material for: Effects of different feeding frequency on Siamese fighting fish (Betta splenden) and Guppy (Poecilia reticulata) Juveniles: Data on growth performance and survival rate
Source: Data Brief. 2020 Jul 20;32:106046. doi: 10.1016/j.dib.2020.106046 (PMC7393462; doi:10.1016/j.dib.2020.106046)
Supplement: Supplementary file 1 [file mmc1.xml]

<?xml version="1.0" encoding="utf-8" standalone="no"?>
<data>
  <datasets>
    <author>lokhakim@umt.edu.my</author>
    <type>1</type>
    <dataset>
      <name>Raw data of the article: Effects of Different Feeding Frequency on Siamese Fighting Fish (Betta splenden) and Guppy (Poecilia reticulata) Juveniles: Data on Growth Performance and Survival Rate</name>
      <caption />
      <description>Raw data on weight and length measurements, fish count and feed intake of Betta and Guppy during 60 days different feeding frequency trials</description>
      <filetype>
        <name />
      </filetype>
      <filesize />
      <source>0</source>
      <sourcename>Original Data</sourcename>
      <access>
        <type>1</type>
        <name>Data available in data repository</name>
        <reponame>Mendeley Data</reponame>
        <PersistentId> 10.17632/gbxfpzgtsk.2</PersistentId>
        <deeplinkurl>https://data.mendeley.com/datasets/gbxfpzgtsk/2</deeplinkurl>
      </access>
    </dataset>
  </datasets>
</data>
